# Supplementary material for: The Colletotrichum siamense Hydrophobin CsHydr1 Interacts with the Lipid Droplet-Coating Protein CsCap20 and Regulates Lipid Metabolism and Virulence
Source: J Fungi (Basel). 2022 Sep 19;8(9):977. doi: 10.3390/jof8090977 (PMC9502314; doi:10.3390/jof8090977)
Supplement: Supplementary file 1 [file jof-08-00977-s001.zip]

Archive with 1 entries (1 files):
- jof-1868853-supplementary.pdf
